# Supplementary material for: The Antifreeze and Cryoprotective Activities of a Novel Antifreeze Peptide from Ctenopharyngodon idella Scales
Source: Foods. 2022 Jun 22;11(13):1830. doi: 10.3390/foods11131830 (PMC9265620; doi:10.3390/foods11131830)
Supplement: Supplementary file 1 [file foods-11-01830-s001.zip]

Archive with 1 entries (1 files):
- foods-1720136-supplementary.pdf
